# Supplementary material for: Biocontrol of Rhizoctonia solani in basmati rice by the application of Lactobacillus and Weissella spp
Source: Sci Rep. 2023 Aug 24;13:13855. doi: 10.1038/s41598-023-41058-9 (PMC10449839; doi:10.1038/s41598-023-41058-9)
Supplement: Supplementary file 1 — Supplementary Information 1. [file 41598_2023_41058_MOESM1_ESM.xlsx]

## Sheet: Sheet1
treat	rep	chla	chlb	carotenoi	Tt chl	protein	proline	sugar	catalase	APX	POD	SOD	PAL	PPO	RL	SL	RFW	SFW	RDW	SDW	PFW	PDW	NLR	NSLR	NL
NC	1	1	7.541	1.802	7.94	48877.5	1.1172	38.76	0.056	0.026	39.1	0.017	0.48	33.924	4	15.5	0.0391	0.0144	0.0135	0.0029	0.0799	0.012	8	12	3
NC	2	0.98	8.234	1.7861	8.952	45239.2	1.1701	38.58	0.061	0.024	38.93	0.018	0.46	35.858	4	15.5	0.0324	0.0216	0.0199	0.004	0.0792	0.0239	5	19	3
NC	3	0.721	8.174	1.8518	8.996	52515.8	1.164	38.76	0.039	0.025	38.83	0.019	0.47	33.792	4	15	0.0458	0.018	0.0225	0.003	0.0766	0.0255	5	25	3
MAC	1	4.104	16.605	5.0086	12.19	65268	1.311	71.16	0.09	0.027	56.04	0.013	0.61	41.976	6.75	17	0.07	0.045	0.034	0.0056	0.1	0.0396	8	14	3
MAC	2	4.404	16.794	4.072	12.67	68281.5	1.34	71.14	0.08	0.028	55.36	0.01	0.6	41.976	7.5	17.5	0.06	0.05	0.0488	0.007	0.15	0.0558	15	55	5
MAC	3	4.448	16.858	4.134	13.03	65378.2	1.328	70.98	0.015	0.028	55.34	0.012	0.61	41.97	6	17	0.05	0.0473	0.0299	0.006	0.125	0.0359	6	10	4
MDC	1	18.591	21.192	7.2778	34.043	64422.8	1.3347	75.48	0.14	0.037	77.23	0.0035	0.57	35.31	5	17.5	0.08	0.07	0.04	0.009	0.12	0.049	8	15	4
MDC	2	18.756	21.547	7.3534	34.566	65911.1	1.3288	74.64	0.142	0.033	78.37	0.003	0.61	35.57	5.5	18.25	0.07	0.05	0.04	0.008	0.11	0.048	8	25	3
MDC	3	18.623	20.194	7.327	34.902	67399.5	1.3818	75.66	0.142	0.03	77.36	0.003	0.59	35.44	4.5	19	0.06	0.06	0.04	0.008	0.1	0.048	9	25	4
FC	1	6.61	10.466	3.7436	15.882	53452.9	0.8526	68.46	0.083	0.0266	29.04	0.009	0.38	29.56	3	15	0.04	0.04	0.02	0.001	0.08	0.021	7	10	5
FC	2	6.534	10.448	3.4656	15.802	49353.2	0.8584	68.46	0.082	0.01	29.07	0.009	0.37	29.63	2	16	0.04	0.04	0.02	0.002	0.08	0.022	6	2	5
FC	3	7.948	10.299	3.0093	15.734	59792.2	0.8702	68.42	0.072	0.019	29.01	0.007	0.34	29.59	3.5	15	0.03	0.04	0.0235	0.004	0.07	0.023	7	2	4
F+F	1	7.917	7.186	4.855	19.605	53452.9	1.17	50.58	0.058	0.0456	30.09	0.009	0.76	33.264	4.7	12	0.05	0.03	0.03	0.0047	0.08	0.0347	7	4	3
F+F	2	7.716	6.893	4.797	19.394	49722.8	1.176	50.64	0.041	0.0326	30.31	0.008	0.84	33.13	4.4	12	0.08	0.03	0.03	0.004	0.13	0.034	7	4	4
F+F	3	7.731	7.77	4.82	19.258	57183	1.176	50.16	0.058	0.048	29.86	0.009	0.79	33.19	5	12	0.065	0.03	0.01	0.0028	0.1	0.012	7	14	4
MA+F	1	13.849	15.427	7.0933	35.795	65040	1.775	77.94	0.055	0.0439	24.43	0.028	0.92	37.35	7	15.5	0.05	0.04	0.03	0.005	0.09	0.035	5	12	4
MA+F	2	14.619	16.214	7.1783	30.824	67987.5	1.775	76.92	0.079	0.0473	24.53	0.0125	0.84	37.09	5	16.5	0.05	0.03	0.02	0.0038	0.09	0.023	7	20	5
MA+F	3	14.816	15.989	7.32	30.795	62092.5	1.775	77.88	0.071	0.0406	24.07	0.016	0.81	37.22	6	16	0.06	0.04	0.03	0.006	0.09	0.036	4	10	4
MD+F	1	16.484	18.533	6.6621	33.4007	57624	0.864	64.38	0.0516	0.054	28.673	0.013	1.15	38.412	5	12	0.07	0.05	0.04	0.007	0.1	0.047	6	15	3
MD+F	2	16.022	18.65	6.9377	34.554	53887.5	0.899	64.38	0.0593	0.04	28.616	0.012	0.93	38.47	6	19.5	0.08	0.06	0.05	0.009	0.14	0.059	8	15	4
MD+F	3	16.252	18.464	7.4257	35.789	58220	0.8232	64.2	0.028	0.03	31.28	0.012	1.09	38.44	5.4	14	0.075	0.055	0.03	0.008	0.12	0.038	5	25	4

## Sheet: Sheet2
treat	chla	chlb	carotenoi	Tt chl	catalase	APX	POD	SOD	PAL	PPO	RFW	SFW	RDW	SDW	PFW	PDW
NC	4.104	23.42	4.898	21.62	0.0612	0.026	24.82	0.004	0.48	33.924	0.04	0.03	0.02	0.0029	0.0799	0.0347
NC	4.404	24.03	5.0712	22.42	0.0613	0.024	24.87	0.003	0.46	33.858	0.0324	0.041	0.023	0.0025	0.0792	0.0339
NC	4.448	24.49	5.181	22.99	0.0615	0.025	24.82	0.004	0.47	33.792	0.0458	0.041	0.0225	0.003	0.0766	0.0355
MAC	6.61	16.605	4.072	24.49	0.078	0.027	27.71	0.0085	0.61	33.99	0.072	0.045	0.034	0.0056	0.1	0.0469
MAC	6.534	16.794	4.134	21	0.0757	0.028	27.75	0.007	0.6	34.12	0.069	0.057	0.0488	0.007	0.15	0.0477
MAC	7.948	16.858	3.852	22.32	0.0735	0.028	27.63	0.0077	0.61	34.05	0.059	0.0473	0.0414	0.006	0.125	0.0459
MDC	18.591	21.192	3.852	34.043	0.071	0.037	23.63	0.005	0.57	35.31	0.081	0.07	0.04	0.009	0.12	0.049
MDC	18.756	21.547	4.754	34.566	0.072	0.033	23.34	0.0049	0.61	35.57	0.079	0.05	0.04	0.008	0.11	0.048
MDC	18.623	20.194	4.94	34.902	0.0715	0.03	23.48	0.00495	0.59	35.44	0.069	0.06	0.04	0.008	0.115	0.048
FC	1	9.19	4.773	15.882	0.083	0.05	29.01	0.009	0.56	35.904	0.0391	0.002	0.0192	0.001	0.064	0.021
FC	0.98	9.2	4.745	15.802	0.082	0.053	29.07	0.009	0.52	35.97	0.0321	0.0034	0.019	0.002	0.065	0.022
FC	0.99	8.46	5.729	15.734	0.0825	0.05	29.04	0.007	0.54	35.17	0.03	0.0025	0.0195	0.0015	0.064	0.023
F+F	7.917	7.186	4.855	19.605	0.058	0.0456	30.09	0.009	0.76	35.508	0.056	0.03	0.03	0.0047	0.07	0.031
F+F	7.716	6.893	4.797	19.394	0.041	0.0326	30.31	0.008	0.84	35.574	0.0605	0.03	0.03	0.004	0.072	0.03
F+F	7.731	7.77	4.82	19.258	0.058	0.048	29.86	0.009	0.79	35.541	0.065	0.03	0.03	0.00435	0.071	0.032
MA+F	13.849	15.427	7.0933	30.809	0.303	0.0547	30.82	0.028	0.92	37.35	0.05	0.043	0.039	0.005	0.09	0.035
MA+F	14.619	16.214	7.1783	30.824	0.139	0.0595	30.94	0.0125	0.84	37.09	0.05	0.042	0.029	0.005	0.09	0.035
MA+F	14.816	15.989	7.32	30.795	0.221	0.0594	30.88	0.016	0.81	37.22	0.06	0.043	0.031	0.006	0.09	0.036
MD+F	16.484	18.533	6.6621	33.4007	0.519	0.054	31.28	0.013	1.15	38.412	0.07	0.057	0.045	0.007	0.1	0.057
MD+F	16.022	18.65	6.9377	34.554	0.46	0.06	31.05	0.012	0.93	38.47	0.08	0.061	0.051	0.009	0.14	0.059
MD+F	16.252	18.464	7.4257	35.789	0.402	0.057	31.16	0.012	1.09	38.44	0.075	0.055	0.032	0.008	0.12	0.058

## Sheet: Sheet3
NC (1)	Plant	Root L.	Shoot L.	Root FW	Shoot FW	Root DW	Shoot DW	Plant FW	Plant DW	No. of LR	No. of SLR
	P1	6.3cm	5.5cm	0.0278g	0.0144g	0.0126g	0.0029g	0.0431g	0.0159g	4	29
	P2	3.5cm	3.5cm	0.0295g	0.0143g	0.0082g	0.0025g	0.0447g	0.0113g	8	11
	P3	4cm	5.2cm	0.0298g	0.0169g	0.0145g	0.0031g	0.0454g	0.0182g	4	9
	P4	4.5cm	5.5cm	0.0212g	0.0123g	0.0118g	0.028g	0.0338g	0.0150g	6	15
NC (2)	P1	5.9cm	7cm	0.0296g	0.0165g	0.0083g	0.0038g	0.0428g	0.0125g	5	54
	P2	7cm	10cm	0.0213g	0.0191g	0.0065g	0.0039g	0.0411g	0.0110g	4	20
	P3	6.5cm	7.5cm	0.0302g	0.0213g	0.0087g	0.0040g	0.0519g	0.0122g	7	8
	P4	2.5cm	4.5cm	0.0218g	0.0073g	0.0141g	0.0024g	0.0292g	0.0160g	5	12
	P5	1cm	3.5cm	0.0292g	0.0080g	0.0157g	0.0021g	0.0377g	0.0178g	3	10
NC (3)	P1	7cm	7.5cm	0.0277g	0.0238g	0.0094g	0.0050g	0.0522g	0.0142g	5	56
	P2	5cm	8.5cm	0.0296g	0.0273g	0.0085g	0.0040g	0.0572g	0.0152g	6	21
	P3	7.5cm	6.5cm	0.0291g	0.0149g	0.0094g	0.0035g	0.0449g	0.0130g	8	20
	P4	4cm	5cm	0.0280g	0.0151g	0.0108g	0.0033g	0.0431g	0.0146g	9	21
	P5	4.5cm	6.5cm	0.0215g	0.0158g	0.0079g	0.0033g	0.0376g	0.0114g	3	35

## Sheet: Sheet4
MD (1)	Plant	Root L.	Shoot L.	Root FW	Shoot FW	Root DW	Shoot DW	Plant FW	Plant DW	No. of LR	No. of SLR
	P1	5.5cm	10cm	0.0344g	0.0252g	0.0120g	0.0050g	0.0604g	0.0172g	6	150
	P2	6cm	9cm	0.0271g	0.0221g	0.0047g	0.0088g	0.0496g	0.0132g	9	47
	P3	6cm	8cm	0.0496g	0.0317g	0.0099g	0.0056g	0.0809g	0.0150g	8	19
	P4	5.5cm	6cm	0.0498g	0.0352g	0.0132g	0.0051g	0.0856g	0.0182g	8	30
MD (2)	P1	7cm	8cm	0.0400g	0.0197g	0.0109g	0.0042g	0.0617g	0.0153g	8	53
	P2	6.5cm	8cm	0.0262g	0.0161g	0.0069g	0.0043g	0.0425g	0.0146g	11	31
	P3	4cm	4.5cm	0.0261g	0.0126g	0.0145g	0.0028g	0.0393g	0.0177g	5	14
	P4	4cm	9cm	0.0204g	0.0217g	0.0075g	0.0045g	0.0419g	0.0119g	6	10
	P5	3.5cm	5cm	0.0229g	0.0127g	0.0091g	0.0025g	0.0357g	0.0117g	8	18
	P6	5cm	5cm	0.0221g	0.0148g	0.0072g	0.0041g	0.0368g	0.0117g	9	17
MD (3)	P1	2.5cm	4cm	0.0265g	0.0145g	0.0085g	0.0030g	0.0416g	0.0121g	7	13
	P2	5cm	6cm	0.0363g	0.0227g	0.0120g	0.0030g	0.0598g	0.0152g	6	12
	P3	3cm	3.5cm	0.0317g	0.0215g	0.0115g	0.0043g	0.0550g	0.0161g	4	30
	P4	6.5cm	7cm	0.0315g	0.0215g	0.0109g	0.0040g	0.0549g	0.0150g	7	12
	P5	2.5cm	3cm	0.0271g	0.0133g	0.0143g	0.0021g	0.0404g	0.0170g	6	8

## Sheet: Sheet5
MA (1)	Plant	Root L.	Shoot L.	Root FW	Shoot FW	Root DW	Shoot DW	Plant FW	Plant DW	No. of LR	No. SLR
	P1	4.5cm	10.5cm	0.0438g	0.0398g	0.0095g	0.0056g	0.0855g	0.0152g	10	25
	P2	6.5cm	8cm	0.0291g	0.0244g	0.0097g	0.0047g	0.0541g	0.0144g	9	24
	P3	4cm	7cm	0.0332g	0.0304g	0.0072g	0.0047g	0.0647g	0.0121g	6	30
	P4	3cm	6.5cm	0.0515g	0.0244g	0.0078g	0.0039g	0.0780g	0.0117g	7	25
	P5	4.5cm	5.5cm	0.0593g	0.0190g	0.0089g	0.0037g	0.0810g	0.0123g	5	36
	P6	3cm	4cm	0.0252g	0.0124g	0.0098g	0.0019g	0.0383g	0.0120g	7	15
MA (2)	P1	3.5cm	10cm	0.0236g	0.0220g	0.0076g	0.0048g	0.0464g	0.0128g	7	30
	P2	5.5cm	8.5cm	0.0309g	0.0263g	0.0107g	0.0074g	0.0576g	0.0143g	5	28
	P3	7cm	10cm	0.0263g	0.0191g	0.0094g	0.0044g	0.0458g	0.0139g	5	10
	P4	3cm	4cm	0.0238g	0.0119g	0.0085g	0.0025g	0.0364g	0.0114g	6	15
	P5	2.5cm	5.5cm	0.0563g	0.0176g	0.0137g	0.0028g	0.0740g	0.0168g	7	20
MA (3)	P1	4.5cm	6cm	0.0351g	0.0207g	0.0077g	0.0036g	0.0572g	0.0113g	6	35
	P2	4cm	8.5cm	0.0452g	0.0290g	0.0111g	0.0053g	0.0753g	0.0165g	8	24
	P3	4cm	7cm	0.0498g	0.0263g	0.0092g	0.0045g	0.0796g	0.0139g	7	53
	P4	4cm	9cm	0.0337g	0.0328g	0.0080g	0.0055g	0.0674g	0.0135g	8	40

## Sheet: Sheet6
treat	rep	RL	SL	RFW	SFW	RDW	SDW	PFW	PDW	NLR	NSLR
NC	1	4	5.2	0.0298	0.0169	0.0145	0.0031	0.0454	0.014	4	12
NC	2	5.9	5.25	0.0296	0.0165	0.0126	0.0038	0.0428	0.014	5	13
NC	3	4	5	0.028	0.0167	0.0108	0.0033	0.0431	0.0146	4	14
MD	1	6	8	0.0496	0.0317	0.0142	0.0041	0.0425	0.015	8	19
MD	2	6.5	8	0.0405	0.0266	0.0143	0.0043	0.048	0.0146	7	15
MD	3	6.5	7	0.0315	0.0215	0.0145	0.004	0.0549	0.015	7	12
MA	1	4.5	10.5	0.0438	0.0398	0.0107	0.0056	0.0855	0.0152	10	35
MA	2	3.5	10	0.03875	0.0363	0.0111	0.0055	0.0764	0.0143	9	30
MA	3	4	10.25	0.0337	0.0328	0.0109	0.0055	0.0674	0.0135	8	40
